# Supplementary material for: Cattle co-infection of Echinococcus granulosus and Fasciola hepatica results in a different systemic cytokine profile than single parasite infection
Source: PLoS One. 2020 Sep 11;15(9):e0238909. doi: 10.1371/journal.pone.0238909 (PMC7485845; doi:10.1371/journal.pone.0238909)
Supplement: S1 File — (XLSX) [file pone.0238909.s002.xlsx]

## Sheet: IL-4
Ctrl	CE	FH	CE+FH
0.19	0.19	0.42	0.26
0.18	0.2	0.4	0.25
0.16	0.41	0.67	0.62
0.15	0.2	0.62	0.415
0.18	0.2	0.69	0.6
0.16	0.3	0.6	0.35
0.16	0.4	0.56	0.35
0.16	0.51	0.5
0.14	0.5	0.5
0.15	0.19
0.15	0.18
0.16	0.2
0.19	0.18
	0.18
	0.24
	0.21
	0.22
	0.2
	0.32
	0.3
	0.4

## Sheet: IL-10
Ctrl	CE	CE+FH
0.04	0.04	0.16
0.04	0.05	0.21
0.05	0.09	0.21
0.05	0.12	0.19
0.04	0.04	0.15
0.05	0.06	0.15
0.06	0.12	0.17
0.04	0.08	0.18
0.04	0.04	0.17
0.05	0.09
0.05	0.08
0.04	0.12
0.04	0.065
0.03	0.06
0.05	0.04
0.04	0.075
0.04	0.08
	0.13
	0.15
	0.12
	0.1
	0.08
	0.13
	0.11
	0.08
	0.08
	0.08
	0.12
	0.07
	0.08
	0.08
	0.11
	0.13

## Sheet: IL-12
Ctrl	CE	CE+FH
0.04	0.05	0.06
0.04	0.05	0.05
0.05	0.11	0.14
0.05	0.05	0.095
0.04	0.06	0.14
0.04	0.09
0.04	0.09
0.03	0.05
0.03	0.05
0.03	0.07
0.04	0.05
	0.07
	0.07
	0.05

## Sheet: IL-2
Ctrl	CE	FH	CE+FH
0.1	0.12	0.2	0.12
0.1	0.1	0.26	0.12
0.1	0.28	0.195	0.1
0.1	0.11	0.24	0.155
0.1	0.1	0.21	0.19
0.085	0.1	0.26	0.395
0.08	0.1	0.195	0.145
0.08	0.305	0.25	0.3
0.08	0.18
0.12	0.225
	0.13
	0.12
	0.1
	0.1
	0.1
	0.16
	0.1
	0.1
	0.1

## Sheet: IL-6
Ctrl	CE	CE+FH
0.06	0.11	0.2
0.06	0.09	0.22
0.08	0.2	0.17
0.07	0.18	0.245
0.1	0.11	0.205
0.06	0.18	0.165
0.07167	0.145	0.13
0.07167	0.145	0.4
	0.14	0.12
	0.07	0.1
	0.06	0.4
	0.05	0.2141
	0.13	0.2141
	0.06	0.2
	0.08
	0.06
	0.07
	0.06
	0.078
	0.078

## Sheet: IL-18
Ctrl	CE	FH	CE+FH
0.1	0.1	0.18	0.24
0.09	0.11	0.32	0.09
0.1	0.16	0.235	0.14
0.1	0.09	0.285	0.15
0.1	0.27	0.415	0.08
0.09	0.08	0.16	0.075
0.1	0.17		0.08
0.11	0.12		0.16
0.1	0.15		0.06
0.105	0.1		0.07
0.07	0.12		0.08
0.07	0.27		0.125
	0.12		0.27
	0.13		0.205
	0.16		0.09
	0.17		0.145
	0.07		0.125
	0.06		0.08
	0.125		0.12
	0.1		0.205
	0.06		0.12
	0.065		0.145
	0.09		0.1
	0.06		0.12
	0.08		0.07
	0.06
	0.06
	0.065
	0.07
	0.085
	0.12
	0.08
	0.14
	0.1
	0.12
	0.11
	0.09
	0.09
	0.09
	0.18
	0.1
	0.09
	0.09
	0.09

## Sheet: IL-1
Ctrl	CE	FH	CE+FH
0.02	0.02	0.07	0.02
0.02	0.02	0.04	0.02
0.022	0.05	0.025	0.025
0.023	0.03	0.05	0.068
0.02	0.02	0.07	0.03
0.02	0.02	0.04	0.036
0.022	0.05	0.026	0.02
0.023	0.03	0.054	0.021
0.021	0.03	0.046	0.023
	0.045		0.066
	0.035		0.032
	0.04		0.038
	0.04		0.033
	0.03
	0.021
	0.023
	0.03
	0.02
	0.021
	0.02
	0.04
	0.03
	0.021
	0.02
	0.03
	0.023
	0.02
	0.022
	0.025

## Sheet: IFN-y
Ctrl	CE	FH	CE+FH
0.6	0.84	1.085	0.95
0.84	0.72	0.825	0.75
0.72	0.72	0.825	0.805
0.84	0.84	1.25	1.1
0.6	0.67	0.825	0.915
0.6	0.72	0.93	0.75
0.6	0.69	1.035	1.135
0.61	1.24	0.93	0.86
0.72	0.67	0.93	0.75
0.75	0.69	1.25	1.1
0.745	1.24	0.825	1.14
0.8	1	1.245	1.035
0.745	0.63	1.2	0.93
	0.805	0.85	0.93
	1.08	0.825	0.825
	0.915	0.93	0.93
	0.86	0.85	0.93
	0.915	1.25	0.72
	0.805	1.035	1.14
	0.86		0.825
	0.97		1.14
	0.97		1.1
	0.75		1.14
	0.69		1.1
	0.97		1.14
	0.86		0.72
	0.665		1.035
	1.1		1.14
	0.805
	1.1
	0.61
	0.65
	0.65
	0.84
	0.84
	0.67
	0.61
	0.61
	0.72
	1.1
	0.61
	0.7
	0.78
	0.72
	0.67
	0.6
	0.61
