# Supplementary material for: Cattle co-infection of Echinococcus granulosus and Fasciola hepatica results in a different systemic cytokine profile than single parasite infection
Source: PLoS One. 2020 Sep 11;15(9):e0238909. doi: 10.1371/journal.pone.0238909 (PMC7485845; doi:10.1371/journal.pone.0238909)
Supplement: S2 File — (XLSX) [file pone.0238909.s003.xlsx]

## Sheet: IL-1
CE Fer	CE Inf
0.02	0.04
0.02	0.03
0.05	0.021
0.03	0.023
0.02	0.03
0.02	0.02
0.05	0.021
0.03	0.02
0.03	0.04
0.045	0.03
0.035	0.021
0.04	0.02
	0.03
	0.023
	0.02
	0.022
	0.025

## Sheet: IL-2
CE Fer	CE Inf
0.12	0.13
0.1	0.12
0.28	0.1
0.11	0.1
0.1	0.1
0.1	0.16
0.1	0.1
0.305	0.1
0.18	0.1
0.225

## Sheet: IL-4
CE Fer	CE Inf
0.19	0.51
0.2	0.5
0.41	0.19
0.2	0.18
0.2	0.2
0.3	0.18
0.4	0.18
	0.24
	0.21
	0.22
	0.2
	0.32
	0.3
	0.4

## Sheet: IL-12
CE Fer	CE Inf
0.05	0.09
0.05	0.09
0.11	0.05
0.05	0.05
0.06	0.07
	0.05
	0.07
	0.07
	0.05

## Sheet: IFN-y
CE Fer	CE Inf
0.84	0.75
0.72	0.69
0.72	0.97
0.84	0.86
0.67	0.665
0.72	1.1
0.69	0.805
1.24	1.1
0.67	0.61
0.69	0.65
1.24	0.65
1	0.84
0.63	0.84
0.805	0.67
1.08	0.61
0.915	0.61
0.86	0.72
0.915	1.1
0.805	0.61
0.86	0.7
0.97	0.78
0.97	0.72
	0.67
	0.6
	0.61

## Sheet: IL-6
CE Fer	CE Inf
0.11	0.14
0.09	0.07
0.2	0.06
0.18	0.05
0.11	0.13
0.18	0.06
0.145	0.08
0.145	0.06
	0.07
	0.06
	0.078
	0.078

## Sheet: IL-18
CE Fer	CE Inf
0.1	0.09
0.11	0.06
0.16	0.08
0.09	0.06
0.27	0.06
0.08	0.065
0.17	0.07
0.12	0.085
0.15	0.12
0.1	0.08
0.12	0.14
0.27	0.1
0.12	0.12
0.13	0.11
0.16	0.09
0.17	0.09
0.07	0.09
0.06	0.18
0.125	0.1
0.1	0.09
0.06	0.09
0.065	0.09

## Sheet: IL-10
CE Fer	CE Inf
0.04	0.08
0.05	0.13
0.09	0.15
0.12	0.12
0.04	0.1
0.06	0.08
0.12	0.13
0.08	0.11
0.04	0.08
0.09	0.08
0.08	0.08
0.12	0.12
0.065	0.07
0.06	0.08
0.04	0.08
0.075	0.11
	0.13
